# Supplementary material for: Natural noncoding pumilio variants retune value-coding interneurons to bias Drosophila oviposition decisions
Source: Sci Adv. 2026 May 8;12(19):eaed1338. doi: 10.1126/sciadv.aed1338 (PMC13155294; doi:10.1126/sciadv.aed1338)
Supplement: Supplementary file 2 — Tables S2 and S3 [file sciadv.aed1338_tables_s2_and_s3.zip]

Archive with 1 entries (1 files):
- aed1338_tables_s2_and_s3.xlsx
