# Supplementary material for: Natural noncoding pumilio variants retune value-coding interneurons to bias Drosophila oviposition decisions
Source: Sci Adv. 2026 May 8;12(19):eaed1338. doi: 10.1126/sciadv.aed1338 (PMC13155294; doi:10.1126/sciadv.aed1338)
Supplement: Supplementary file 2 — Tables S2 and S3 [file sciadv.aed1338_tables_s2_and_s3.zip › aed1338_tables_s2_and_s3.xlsx]

## Sheet: Table S2
Table S2: Key shared and 496 differentiating variants in the pum locus for lines 51 and 42.
Variants within the pum locus (±5 kb) identified by whole-genome sequencing of 12 line 51 flies and 3 line 42 flies. The table lists the three key (Fig. 2E) SNPs, which are fixed for the same alleles in both lines 51 and 42, and the 496 differentiating variants that are fixed for opposite alleles between the lines.
CHR	SNP	A1	A2	Line 51	Line 42
Shared GWAS SNPs
3R	3R:9079549	A	C	0/24	0/6
3R	3R:9079556	C	T	0/24	0/6
3R	3R:9116212	C	G	0/24	0/6
Differentiating Variants
3R	3R:9062500	A	T	0/24	6/0
3R	3R:9062518	A	G	0/24	6/0
3R	3R:9065244	G	T	0/24	6/0
3R	3R:9065351	G	C	0/24	6/0
3R	3R:9065378	A	G	0/24	6/0
3R	3R:9065524	A	C	0/24	6/0
3R	3R:9065952	T	A	0/24	6/0
3R	3R:9066337	A	AATTGT	0/24	6/0
pum start: 3R:9066343
3R	3R:9068737	G	T	0/24	6/0
3R	3R:9068768	T	C	0/24	6/0
3R	3R:9069728	G	C	0/24	6/0
3R	3R:9069862	T	C	0/24	6/0
3R	3R:9071061	C	T	0/24	6/0
3R	3R:9071194	G	C	0/22	6/0
3R	3R:9071813	A	G	0/24	6/0
3R	3R:9073091	G	A	0/22	6/0
3R	3R:9073714	G	C	0/24	6/0
3R	3R:9074044	A	C	0/24	6/0
3R	3R:9074427	A	AGTGGCTTAG	0/24	6/0
3R	3R:9074438	TA	T	0/24	6/0
3R	3R:9074440	T	TGTTAATAA	0/24	6/0
3R	3R:9074543	G	A	0/24	6/0
3R	3R:9074821	T	G	0/24	6/0
3R	3R:9075923	C	A	0/24	6/0
3R	3R:9076071	A	C	0/24	6/0
3R	3R:9076300	GGAGGAGAAGCTGCAC	G	0/22	6/0
3R	3R:9076704	C	G	0/24	6/0
3R	3R:9076839	CCCCA	*	0/22	6/0
3R	3R:9078269	C	T	0/24	6/0
3R	3R:9079071	T	TTGC	0/24	6/0
3R	3R:9079208	C	T	0/24	6/0
3R	3R:9079261	A	G	0/24	6/0
3R	3R:9079306	GAGA	G	0/24	6/0
3R	3R:9079373	C	A	0/24	6/0
3R	3R:9080130	C	G	0/24	6/0
3R	3R:9081052	T	G	0/24	6/0
3R	3R:9081406	G	T	0/24	6/0
3R	3R:9082305	G	A	0/24	6/0
3R	3R:9082485	A	G	0/24	6/0
3R	3R:9082847	A	AACATATCT	0/24	6/0
3R	3R:9082901	C	G	0/24	6/0
3R	3R:9083173	C	CGGCGAAATTATGTAAAAATGTT	0/24	6/0
3R	3R:9084164	T	TGTTTCG	0/24	6/0
3R	3R:9084426	G	C	0/24	6/0
3R	3R:9085414	C	T	0/24	6/0
3R	3R:9086522	A	T	0/24	6/0
3R	3R:9086564	G	A	0/22	6/0
3R	3R:9086569	C	A	0/24	6/0
3R	3R:9086572	A	T	0/24	6/0
3R	3R:9086665	C	T	0/24	6/0
3R	3R:9087156	T	G	0/22	6/0
3R	3R:9087179	G	GAA	0/22	6/0
3R	3R:9087533	A	G	0/24	6/0
3R	3R:9087777	G	T	0/24	6/0
3R	3R:9087982	A	T	0/24	6/0
3R	3R:9088014	A	G	0/24	6/0
3R	3R:9088398	A	G	0/24	6/0
3R	3R:9088623	A	G	0/24	6/0
3R	3R:9088848	A	ACACACACACACACACACACAGG	0/20	6/0
3R	3R:9089437	A	T	0/24	6/0
3R	3R:9089660	T	C	0/24	6/0
3R	3R:9090065	AT	A	0/24	6/0
3R	3R:9090066	ATTTC	A	0/24	6/0
3R	3R:9090069	T	TGAACGC	0/24	6/0
3R	3R:9090375	G	T	0/24	6/0
3R	3R:9090559	T	C	0/24	6/0
3R	3R:9091031	T	C	0/24	6/0
3R	3R:9091191	T	C	0/22	6/0
3R	3R:9091327	A	G	0/24	6/0
3R	3R:9091525	C	CCACACA	0/18	6/0
3R	3R:9091819	G	A	0/24	6/0
3R	3R:9091930	T	G	0/24	6/0
3R	3R:9092321	C	A	0/24	6/0
3R	3R:9092425	C	A	0/22	6/0
3R	3R:9094094	C	T	0/24	6/0
3R	3R:9094108	T	G	0/24	6/0
3R	3R:9094125	T	C	0/24	6/0
3R	3R:9095556	A	C	0/24	6/0
3R	3R:9095632	T	G	0/24	6/0
3R	3R:9097102	A	AT	0/24	6/0
3R	3R:9097181	CTT	C	0/24	6/0
3R	3R:9097358	C	G	0/24	6/0
3R	3R:9097601	A	C	0/24	6/0
3R	3R:9097617	A	G	0/24	6/0
3R	3R:9097871	A	G	0/24	6/0
3R	3R:9098041	T	G	0/24	6/0
3R	3R:9098069	G	C	0/24	6/0
3R	3R:9098280	G	A	0/24	6/0
3R	3R:9098640	CCCA	C	0/20	6/0
3R	3R:9098953	A	C	0/24	6/0
3R	3R:9099021	T	A	0/24	6/0
3R	3R:9099260	A	G	0/24	6/0
3R	3R:9099261	T	G	0/24	6/0
3R	3R:9099540	G	GAGAGTT	0/22	6/0
3R	3R:9099550	A	C	0/24	6/0
3R	3R:9099583	C	T	0/22	6/0
3R	3R:9099828	A	G	0/24	6/0
3R	3R:9099917	CT	C	0/24	6/0
3R	3R:9100821	C	A	0/24	6/0
3R	3R:9100909	G	A	0/24	6/0
3R	3R:9101042	A	G	0/24	6/0
3R	3R:9101197	T	C	0/22	6/0
3R	3R:9101539	C	A	0/24	6/0
3R	3R:9101598	ATT	A	0/24	6/0
3R	3R:9101751	C	T	0/24	6/0
3R	3R:9101785	C	T	0/24	6/0
3R	3R:9102137	TA	T	0/24	6/0
3R	3R:9102177	A	G	0/24	6/0
3R	3R:9103224	C	T	0/24	6/0
3R	3R:9104196	C	G	0/22	6/0
3R	3R:9104570	C	T	0/24	6/0
3R	3R:9104666	T	C	0/24	6/0
3R	3R:9105964	A	G	0/22	6/0
3R	3R:9106822	A	AAGCCCC	0/24	6/0
3R	3R:9107675	C	A	0/24	6/0
3R	3R:9108633	T	C	0/24	6/0
3R	3R:9108949	T	C	0/24	6/0
3R	3R:9109086	A	C	0/24	6/0
3R	3R:9109400	A	T	0/24	6/0
3R	3R:9110526	T	A	0/24	6/0
3R	3R:9110812	A	T	0/24	6/0
3R	3R:9111263	C	G	0/22	6/0
3R	3R:9111596	T	C	0/24	6/0
3R	3R:9111634	C	CATTTT	0/24	6/0
3R	3R:9111640	GC	G	0/24	6/0
3R	3R:9111858	C	T	0/24	6/0
3R	3R:9112296	C	A	0/24	6/0
3R	3R:9113767	T	G	0/24	6/0
3R	3R:9114171	G	A	0/24	6/0
3R	3R:9114881	CAAAAAA	C	0/20	6/0
3R	3R:9115934	C	T	0/24	6/0
3R	3R:9115955	G	A	0/24	6/0
3R	3R:9116048	T	C	0/24	6/0
3R	3R:9117085	A	G	0/24	6/0
3R	3R:9117152	C	G	0/24	6/0
3R	3R:9117328	A	C	0/22	6/0
3R	3R:9117394	A	T	0/24	6/0
3R	3R:9117395	T	G	0/24	6/0
3R	3R:9117645	C	T	0/24	6/0
3R	3R:9117660	C	G	0/24	6/0
3R	3R:9117877	GA	G	0/24	6/0
3R	3R:9118268	G	A	0/24	6/0
3R	3R:9120112	T	C	0/24	6/0
3R	3R:9120602	C	G	0/24	6/0
3R	3R:9120639	CA	C	0/24	6/0
3R	3R:9121492	C	T	0/24	6/0
3R	3R:9121529	T	G	0/24	6/0
3R	3R:9121589	G	C	0/24	6/0
3R	3R:9121682	C	T	0/24	6/0
3R	3R:9121828	G	GAAAAAAGTA	0/24	6/0
3R	3R:9122073	C	T	0/24	6/0
3R	3R:9122220	A	C	0/24	6/0
3R	3R:9122350	T	G	0/24	6/0
3R	3R:9122456	A	G	0/24	6/0
3R	3R:9122723	A	G	0/24	6/0
3R	3R:9122733	TGTC	T	0/24	6/0
3R	3R:9122904	T	C	0/24	6/0
3R	3R:9123199	G	T	0/24	6/0
3R	3R:9123911	A	T	0/24	6/0
3R	3R:9123922	T	G	0/24	6/0
3R	3R:9124021	G	T	0/24	6/0
3R	3R:9124341	G	A	0/24	6/0
3R	3R:9124481	A	G	0/24	6/0
3R	3R:9125002	A	G	0/24	6/0
3R	3R:9125253	G	GA	0/24	6/0
3R	3R:9125400	G	A	0/24	6/0
3R	3R:9125409	C	A	0/24	6/0
3R	3R:9125485	T	C	0/24	6/0
3R	3R:9125867	G	A	0/24	6/0
3R	3R:9126852	C	T	0/24	6/0
3R	3R:9126995	C	T	0/24	6/0
3R	3R:9127158	C	T	0/24	6/0
3R	3R:9127285	G	C	0/24	6/0
3R	3R:9127772	G	A	0/24	6/0
3R	3R:9128337	T	C	0/24	6/0
3R	3R:9128541	A	T	0/22	6/0
3R	3R:9129001	A	C	0/24	6/0
3R	3R:9129159	T	G	0/22	6/0
3R	3R:9129427	A	T	0/24	6/0
3R	3R:9129665	A	T	0/24	6/0
3R	3R:9129869	C	G	0/24	6/0
3R	3R:9130296	C	T	0/24	6/0
3R	3R:9130425	T	C	0/24	6/0
3R	3R:9130759	G	A	0/24	6/0
3R	3R:9130790	AACTGGCTGTTAAT	A	0/24	6/0
3R	3R:9130812	C	T	0/24	6/0
3R	3R:9130821	C	A	0/24	6/0
3R	3R:9131050	G	A	0/24	6/0
3R	3R:9131062	T	C	0/24	6/0
3R	3R:9131093	A	G	0/24	6/0
3R	3R:9131179	C	G	0/24	6/0
3R	3R:9131293	TAA	T	0/22	6/0
3R	3R:9131859	T	C	0/24	6/0
3R	3R:9131874	T	G	0/24	6/0
3R	3R:9131878	C	A	0/24	6/0
3R	3R:9131950	T	C	0/24	6/0
3R	3R:9133020	G	GC	0/20	6/0
3R	3R:9133706	G	GT	0/24	6/0
3R	3R:9134290	TGAGAAATGATAGAA	T	0/22	6/0
3R	3R:9134740	C	T	0/24	6/0
3R	3R:9135237	T	C	0/24	6/0
3R	3R:9135406	C	CG	0/24	6/0
3R	3R:9136545	T	A	0/24	6/0
3R	3R:9136854	G	C	0/24	6/0
3R	3R:9138591	C	T	0/22	6/0
3R	3R:9139034	T	A	0/24	6/0
3R	3R:9139082	T	A	0/24	6/0
3R	3R:9139150	CTT	CT	0/18	4/0
3R	3R:9139358	C	T	0/24	6/0
3R	3R:9139715	C	T	0/24	6/0
3R	3R:9140380	A	AT	0/24	6/0
3R	3R:9140610	G	A	0/24	6/0
3R	3R:9140612	G	A	0/24	6/0
3R	3R:9140622	G	C	0/24	6/0
3R	3R:9140630	G	GT	0/24	6/0
3R	3R:9140721	C	A	0/24	6/0
3R	3R:9140822	T	A	0/24	6/0
3R	3R:9140880	A	T	0/24	6/0
3R	3R:9141192	GACGGAGCCATCTGTAAAGAACTTTCAGTCAT	G	0/24	6/0
3R	3R:9141473	G	T	0/24	6/0
3R	3R:9141482	T	A	0/24	6/0
3R	3R:9142044	T	C	0/24	6/0
3R	3R:9142298	T	C	0/24	6/0
3R	3R:9142474	T	C	0/24	6/0
3R	3R:9142511	T	C	0/24	6/0
3R	3R:9142579	A	C	0/24	6/0
3R	3R:9142587	T	C	0/24	6/0
3R	3R:9143021	A	G	0/24	6/0
3R	3R:9143043	A	G	0/24	6/0
3R	3R:9144102	A	G	0/24	6/0
3R	3R:9144479	A	G	0/24	6/0
3R	3R:9144906	T	G	0/24	6/0
3R	3R:9144925	C	G	0/24	6/0
3R	3R:9145305	A	T	0/24	6/0
3R	3R:9145672	T	C	0/24	6/0
3R	3R:9145719	A	ATTTTGCTAGCATCGCCTCAC	0/24	6/0
3R	3R:9146034	C	T	0/24	6/0
3R	3R:9146226	T	G	0/24	6/0
3R	3R:9146229	C	A	0/24	6/0
3R	3R:9146454	A	G	0/24	6/0
3R	3R:9146545	A	G	0/24	6/0
3R	3R:9148073	G	A	0/24	6/0
3R	3R:9148191	A	T	0/24	6/0
3R	3R:9148493	CCACA	C	0/22	6/0
3R	3R:9148819	C	CGCA	0/24	6/0
3R	3R:9148826	T	C	0/24	6/0
3R	3R:9148828	A	AC	0/24	6/0
3R	3R:9148993	T	A	0/22	6/0
3R	3R:9148994	T	G	0/22	6/0
3R	3R:9149516	A	G	0/24	6/0
3R	3R:9149569	T	C	0/24	6/0
3R	3R:9149605	A	AAAT	0/24	6/0
3R	3R:9149617	A	C	0/24	6/0
3R	3R:9149632	AAAG	A	0/24	6/0
3R	3R:9149663	A	G	0/24	6/0
3R	3R:9150007	AT	A	0/20	6/0
3R	3R:9151228	C	T	0/24	6/0
3R	3R:9153485	CG	C	0/24	6/0
3R	3R:9156756	ACTT	A	0/24	6/0
3R	3R:9157419	A	T	0/20	4/0
3R	3R:9158976	C	T	0/24	6/0
3R	3R:9160751	A	G	0/24	6/0
3R	3R:9160971	G	T	0/24	6/0
3R	3R:9161046	T	A	0/24	6/0
3R	3R:9161077	T	C	0/24	6/0
3R	3R:9161098	T	C	0/24	6/0
3R	3R:9161108	C	A	0/24	6/0
3R	3R:9161656	T	A	0/24	6/0
3R	3R:9161945	A	G	0/24	6/0
3R	3R:9163213	A	G	0/24	6/0
3R	3R:9163347	A	T	0/24	6/0
3R	3R:9163984	T	TAGCGAGC	0/24	6/0
3R	3R:9164107	G	A	0/24	6/0
3R	3R:9164461	C	T	0/24	6/0
3R	3R:9165770	A	AAACAAACGTTAC	0/22	6/0
3R	3R:9166891	GA	G	0/24	6/0
3R	3R:9167302	G	A	0/24	6/0
3R	3R:9167936	C	CA	0/24	6/0
3R	3R:9167968	A	C	0/24	6/0
3R	3R:9168058	T	G	0/24	6/0
3R	3R:9168072	A	G	0/22	6/0
3R	3R:9168124	A	G	0/24	6/0
3R	3R:9168255	G	A	0/24	6/0
3R	3R:9168730	G	C	0/22	6/0
3R	3R:9168743	T	A	0/22	6/0
3R	3R:9168954	T	C	0/24	6/0
3R	3R:9169112	A	G	0/24	6/0
3R	3R:9169858	T	C	0/24	6/0
3R	3R:9170330	A	AT	0/24	6/0
3R	3R:9170334	GA	G	0/20	6/0
3R	3R:9170361	C	G	0/24	6/0
3R	3R:9170407	C	T	0/24	6/0
3R	3R:9170988	C	T	0/22	6/0
3R	3R:9171855	C	G	0/24	6/0
3R	3R:9171857	G	T	0/24	6/0
3R	3R:9171862	T	C	0/24	6/0
3R	3R:9172129	T	C	0/24	6/0
3R	3R:9172664	G	GGTTCTTTTTTTTATAAAACTATTTTACTACCTAAAAGTGAAATGCATA	0/24	6/0
3R	3R:9173531	GA	G	0/24	6/0
3R	3R:9173628	AAGGGAG	A	0/24	6/0
3R	3R:9173679	A	G	0/24	6/0
3R	3R:9173691	G	A	0/24	6/0
3R	3R:9173695	T	C	0/24	6/0
3R	3R:9173743	C	T	0/24	6/0
3R	3R:9173766	T	A	0/24	6/0
3R	3R:9173810	T	A	0/24	6/0
3R	3R:9173948	T	A	0/24	6/0
3R	3R:9174184	A	G	0/24	6/0
3R	3R:9174379	T	G	0/24	6/0
3R	3R:9174479	C	A	0/24	6/0
3R	3R:9174908	C	T	0/24	6/0
3R	3R:9174936	A	G	0/24	6/0
3R	3R:9175176	A	G	0/24	6/0
3R	3R:9175179	T	C	0/24	6/0
3R	3R:9175284	A	T	0/24	6/0
3R	3R:9175306	A	G	0/24	6/0
3R	3R:9175535	G	GCA	0/24	6/0
3R	3R:9175536	T	G	0/24	6/0
3R	3R:9175652	CG	C	0/24	6/0
3R	3R:9175813	A	T	0/24	6/0
3R	3R:9176599	A	C	0/24	6/0
3R	3R:9176850	A	AAGGATTTACTTTTT	0/24	6/0
3R	3R:9176853	G	GAATGATGAA	0/24	6/0
3R	3R:9176867	C	CATTTGGCTGG	0/24	6/0
3R	3R:9176872	A	C	0/24	6/0
3R	3R:9176897	T	A	0/24	6/0
3R	3R:9176902	T	A	0/24	6/0
3R	3R:9176916	T	G	0/24	6/0
3R	3R:9176920	T	TTCAGGG	0/24	6/0
3R	3R:9176924	T	TCGCTGGAAATAC	0/24	6/0
3R	3R:9177469	A	T	0/24	6/0
3R	3R:9177548	A	T	0/24	6/0
3R	3R:9177551	G	GT	0/24	6/0
3R	3R:9177641	C	T	0/24	6/0
3R	3R:9178166	G	A	0/24	6/0
3R	3R:9179187	A	G	0/24	6/0
3R	3R:9179575	T	A	0/24	6/0
3R	3R:9179852	C	T	0/24	6/0
3R	3R:9179878	CA	C	0/24	6/0
3R	3R:9179882	A	G	0/24	6/0
3R	3R:9179894	G	GTGA	0/24	6/0
3R	3R:9179921	TAG	T	0/24	6/0
3R	3R:9179933	G	A	0/24	6/0
3R	3R:9179934	GGA	G	0/24	6/0
3R	3R:9179935	TAA	T	0/24	6/0
3R	3R:9179937	C	CTT	0/24	6/0
3R	3R:9180315	A	G	0/24	6/0
3R	3R:9181036	A	G	0/24	6/0
3R	3R:9181115	GA	G	0/24	6/0
3R	3R:9182262	TGGGGGAGG	T	0/22	6/0
3R	3R:9183034	T	C	0/24	6/0
3R	3R:9183161	A	T	0/24	6/0
3R	3R:9183224	C	T	0/24	6/0
3R	3R:9183850	C	A	0/24	6/0
3R	3R:9184312	C	T	0/24	6/0
3R	3R:9184773	G	C	0/24	6/0
3R	3R:9185036	A	G	0/24	6/0
3R	3R:9185433	C	G	0/24	6/0
3R	3R:9185518	A	G	0/24	6/0
3R	3R:9185537	G	T	0/24	6/0
3R	3R:9186466	T	TAATA	0/24	6/0
3R	3R:9186467	C	CCAGATATATTTTTTCAAAAAGAAT	0/24	6/0
3R	3R:9186490	TTTAACTATCTTTTTTTTTCAG	T	0/24	6/0
3R	3R:9186568	C	T	0/24	6/0
3R	3R:9186569	C	T	0/24	6/0
3R	3R:9186582	A	C	0/24	6/0
3R	3R:9187321	GC	G	10/0	0/6
3R	3R:9187350	A	C	0/24	6/0
3R	3R:9187568	G	C	0/22	6/0
3R	3R:9187579	TGTTGTTG	T	0/22	6/0
3R	3R:9187587	T	TC	0/22	6/0
3R	3R:9187892	A	T	0/24	6/0
3R	3R:9187989	G	T	0/24	6/0
3R	3R:9188006	G	A	0/24	6/0
3R	3R:9188239	C	T	0/24	6/0
3R	3R:9188494	T	G	0/24	6/0
3R	3R:9188690	A	ATTATGATGT	0/24	6/0
3R	3R:9188757	T	G	0/24	6/0
3R	3R:9189378	T	C	0/24	6/0
3R	3R:9190057	G	GGGGGGGGGGT	0/10	6/0
3R	3R:9191240	C	G	0/24	6/0
3R	3R:9191248	G	T	0/24	6/0
3R	3R:9191270	C	G	0/24	6/0
3R	3R:9191302	A	G	0/24	6/0
3R	3R:9191326	A	AC	0/24	6/0
3R	3R:9191442	G	A	0/24	6/0
3R	3R:9192073	T	C	0/24	6/0
3R	3R:9192406	C	G	0/24	6/0
3R	3R:9192760	T	C	0/24	6/0
3R	3R:9193029	T	G	0/24	6/0
3R	3R:9194347	A	G	0/22	6/0
3R	3R:9195154	T	C	0/24	6/0
3R	3R:9196283	A	T	0/24	6/0
3R	3R:9197287	A	T	0/24	6/0
3R	3R:9197800	G	T	0/24	6/0
3R	3R:9199118	C	T	0/24	6/0
3R	3R:9199655	G	A	0/24	6/0
3R	3R:9199681	T	A	0/24	6/0
3R	3R:9199699	G	A	0/24	6/0
3R	3R:9199719	A	T	0/24	6/0
3R	3R:9199736	G	A	0/24	6/0
3R	3R:9199760	C	CA	0/24	6/0
3R	3R:9199795	A	G	0/24	6/0
3R	3R:9200275	T	A	0/24	6/0
3R	3R:9200860	G	A	0/24	6/0
3R	3R:9201905	T	TTGTGCTA	0/24	6/0
3R	3R:9201968	T	C	0/24	6/0
3R	3R:9202295	T	G	0/24	6/0
3R	3R:9202392	A	T	0/24	6/0
3R	3R:9202394	T	C	0/24	6/0
3R	3R:9202422	C	T	0/24	6/0
3R	3R:9202917	GAA	G	0/24	6/0
3R	3R:9203050	T	C	0/24	6/0
3R	3R:9203065	A	C	0/24	6/0
3R	3R:9203365	A	T	0/24	6/0
3R	3R:9204040	A	C	0/24	6/0
3R	3R:9204353	A	G	0/24	6/0
3R	3R:9204458	G	A	0/24	6/0
3R	3R:9204564	GAGAAAAACATTTGCTTC	G	0/20	6/0
3R	3R:9204595	AAACTTTAGAATTTGGATAAAATTAAAACAC	A	0/20	6/0
3R	3R:9204636	G	A	0/22	6/0
3R	3R:9204712	A	G	0/24	6/0
3R	3R:9205806	GT	G	0/24	4/0
3R	3R:9206164	T	C	0/24	6/0
3R	3R:9206208	G	C	0/24	6/0
3R	3R:9206209	A	G	0/24	6/0
3R	3R:9206211	A	C	0/24	6/0
3R	3R:9207216	A	G	0/24	6/0
3R	3R:9207989	C	T	0/24	6/0
3R	3R:9208596	C	A	0/24	6/0
3R	3R:9208615	T	TGTTCTGG	0/24	6/0
3R	3R:9209161	C	G	0/24	6/0
3R	3R:9209220	C	G	0/24	6/0
3R	3R:9211069	G	A	0/24	6/0
3R	3R:9211091	C	G	0/24	6/0
3R	3R:9211424	C	CTGCTTATT	0/24	6/0
3R	3R:9212752	A	AG	0/24	6/0
3R	3R:9212961	C	G	0/24	6/0
3R	3R:9213349	C	G	0/24	6/0
3R	3R:9214160	G	A	0/24	6/0
3R	3R:9214318	T	C	0/24	6/0
3R	3R:9214531	T	C	0/24	6/0
3R	3R:9215385	A	C	0/24	6/0
3R	3R:9215433	T	A	0/24	6/0
3R	3R:9215965	A	G	0/24	6/0
3R	3R:9216103	C	CA	0/24	6/0
3R	3R:9216207	T	TAA	0/24	6/0
3R	3R:9216416	G	T	0/24	6/0
3R	3R:9216436	C	T	0/24	6/0
3R	3R:9217002	A	G	0/24	6/0
3R	3R:9217545	T	TACA	0/24	6/0
3R	3R:9217549	T	TATAATCGTAGGCCTTA	0/24	6/0
3R	3R:9218049	T	C	0/24	6/0
3R	3R:9218154	ATTTTCT	A	0/24	6/0
3R	3R:9218161	ATCTATTCTATTTCTAT	A	0/24	6/0
3R	3R:9219111	G	T	0/24	6/0
3R	3R:9221072	T	A	0/24	6/0
3R	3R:9221074	A	ATG	0/24	6/0
3R	3R:9221087	G	A	0/24	6/0
3R	3R:9221198	G	C	0/24	6/0
3R	3R:9221246	T	G	0/24	6/0
3R	3R:9221331	C	A	0/24	6/0
3R	3R:9221354	G	T	0/24	6/0
3R	3R:9221403	TA	T	0/24	6/0
3R	3R:9221410	T	A	0/24	6/0
3R	3R:9221433	T	A	0/24	6/0
3R	3R:9221452	T	G	0/24	6/0
3R	3R:9221648	T	TCCTTGAAAATTAAACAAGGGTATAAAAACATTAACATTAA	0/24	6/0
3R	3R:9221887	T	C	0/24	6/0
3R	3R:9222559	A	C	0/24	6/0
3R	3R:9222650	C	T	0/24	6/0
3R	3R:9222659	T	C	0/24	6/0
3R	3R:9222793	A	G	0/24	6/0
3R	3R:9222900	G	C	0/24	6/0
3R	3R:9222961	T	G	0/24	6/0
3R	3R:9223126	TATAC	T	0/22	6/0
3R	3R:9223157	C	A	0/22	6/0
3R	3R:9223446	C	A	0/22	6/0
3R	3R:9225016	G	GT	0/24	6/0
3R	3R:9225020	A	AGCATT	0/24	6/0
3R	3R:9226425	C	CT	0/24	6/0
3R	3R:9226569	A	C	0/24	6/0
3R	3R:9231431	T	C	0/24	6/0
3R	3R:9231665	A	G	0/24	6/0
3R	3R:9233292	T	C	0/24	6/0
3R	3R:9233349	T	C	0/22	6/0
3R	3R:9234315	T	C	0/24	6/0
3R	3R:9236455	A	G	0/24	6/0
3R	3R:9236787	A	AT	0/24	6/0
3R	3R:9237247	G	T	0/24	6/0
pum end: 3R:9237682
3R	3R:9237776	T	A	0/24	6/0
3R	3R:9238326	A	G	0/24	6/0
3R	3R:9240718	C	G	0/24	6/0
3R	3R:9240739	T	C	0/24	6/0
3R	3R:9240841	C	T	0/24	6/0
3R	3R:9241212	T	C	0/22	6/0

## Sheet: Table S3
Table S3: Longer list of 336 variants significantly associated with PI.
Notes * see Methods for details on the PLINK-computed adjusted p-values (EMP2, GC, BONF) and beta * the table includes all variants that were significant for at least one of the two EMP2s and the top 100 variants each for GC and BONF * the variants that are significant in all 4 tests (table S1 variants) are highlighted and marked with "<<<" in the Stars column * the pum variants from Fig. 2E (SNP…
Variant			Adjusted p-values				Beta	Stars
Position	Distance to previous variant	Seq. change	EMP2	EMP2	GC	BONF
			groups PI ≥ -0.1, PI ≤ -0.75	groups PI ≥ 0, PI ≤ -0.8
X:14660973	NA	G->T	0.78 (A)	0.037 (A)	0.099	1	-0.2	ns * ns ns
3L:4700406	NA	T->C	0.26 (D)	0.029 (D)	0.013	0.31	-0.41	ns * * ns
3L:5055153	354747	AGT->A	0.051 (D)	0.042 (D)	0.0075	0.044	-0.42	ns * ** *
3L:5212952	157799	G->T	0.0027 (A)	0.00097 (A)	0.028	1	0.18	** *** * ns
3L:5238614	25662	GA->G	0.12 (A)	0.023 (A)	0.027	1	-0.21	ns * * ns
3L:5238617	3	TC->T	0.087 (A)	0.01 (A)	0.022	1	-0.22	ns * * ns
3L:5238619	2	T->TATATAATAG...	0.087 (A)	0.01 (A)	0.022	1	-0.22	ns * * ns
3L:5238630	11	AAG->A	0.15 (A)	0.013 (A)	0.02	1	-0.23	ns * * ns
3L:5318449	79819	*->TGTGTTG	0.015 (A)	0.0086 (A)	0.039	1	-0.18	* ** * ns
3L:6963128	1644679	AG->A	0.38 (A)	0.024 (A)	0.053	1	-0.19	ns * ns ns
3L:7300224	337096	*->G	0.41 (A)	0.028 (A)	0.071	1	-0.16	ns * ns ns
3L:13897572	6597348	A->G	0.0096 (A)	0.014 (A)	0.026	1	0.18	** * * ns
3L:14266249	368677	C->CAATTTTTCA...	0.036 (A)	0.055 (A)	0.063	1	-0.19	* ns ns ns
3L:14590265	324016	T->G	0.027 (D)	0.018 (D)	0.0049	0.012	-0.47	* * ** * <<<
3L:14975429	385164	G->A	0.045 (D)	0.058 (D)	0.0087	0.071	-0.41	* ns ** ns
3L:15205934	230505	A->AT	0.028 (D)	0.059 (D)	0.0099	0.11	-0.4	* ns ** ns
3L:15778514	572580	C->A	0.047 (D)	0.049 (D)	0.0076	0.045	-0.42	* * ** * <<<
3L:16013248	234734	G->A	0.043 (D)	0.037 (D)	0.0058	0.018	-0.44	* * ** * <<<
3L:16013250	2	T->TC	0.051 (D)	0.026 (D)	0.0069	0.033	-0.42	ns * ** *
3L:16013253	3	GCA->G	0.037 (D)	0.024 (D)	0.0057	0.017	-0.44	* * ** * <<<
3L:16013256	3	T->TTG	0.028 (D)	0.022 (D)	0.21	0.008	-0.46	* * ns **
3L:16047436	34180	ATATG->A	0.017 (D)	0.015 (D)	0.0066	0.027	-0.42	* * ** * <<<
3L:16814131	766695	ATCG->A	0.04 (D)	0.15 (D)	0.0076	0.043	-0.43	* ns ** *
3L:16955796	141665	T->A	0.043 (D)	0.092 (D)	0.0075	0.043	-0.42	* ns ** *
3L:17137682	181886	T->A	0.039 (D)	0.11 (D)	0.0068	0.032	-0.38	* ns ** *
3L:17349945	212263	*->GT	0.037 (A)	0.24 (A)	0.052	1	-0.18	* ns ns ns
3L:17415446	65501	*->T	0.0054 (A)	0.013 (A)	0.033	1	-0.21	** * * ns
3L:17876543	461097	A->G	0.043 (D)	0.11 (D)	0.0097	0.11	-0.41	* ns ** ns
3L:17959257	82714	T->TAA	0.044 (D)	0.21 (D)	0.0063	0.024	-0.48	* ns ** *
3L:17997535	38278	G->T	0.036 (D)	0.066 (D)	0.0035	0.0074	-0.44	* ns ** **
3L:18058721	61186	C->T	0.023 (D)	0.11 (D)	0.0053	0.014	-0.43	* ns ** *
3L:18073267	14546	TGCG->*	0.053 (D)	0.04 (D)	0.011	0.16	-0.4	ns * * ns
3L:18075710	2443	G->A	0.02 (D)	0.035 (D)	0.2	0.0061	-0.44	* * ns **
3L:18075711	1	TTG->T	0.019 (D)	0.033 (D)	0.11	0.0043	-0.44	* * ns **
3L:18075714	3	AGG->A	0.027 (D)	0.051 (D)	0.01	0.13	-0.4	* ns * ns
3L:18075731	17	A->C	0.049 (D)	0.077 (D)	0.0058	0.018	-0.43	* ns ** *
3L:18075775	44	G->A	0.039 (D)	0.077 (D)	0.0057	0.017	-0.42	* ns ** *
3L:18092861	17086	T->TA	0.042 (D)	0.057 (D)	0.0029	0.0044	-0.45	* ns ** **
3L:18102767	9906	C->A	0.044 (D)	0.086 (D)	0.0076	0.044	-0.4	* ns ** *
3L:18121014	18247	T->A	0.036 (D)	0.075 (D)	0.0077	0.047	-0.42	* ns ** *
3L:18147732	26718	A->T	0.028 (D)	0.038 (D)	0.0052	0.013	-0.43	* * ** * <<<
3L:18147735	3	C->A	0.028 (D)	0.038 (D)	0.0052	0.013	-0.43	* * ** * <<<
3L:18149036	1301	T->A	0.044 (D)	0.1 (D)	0.0052	0.014	-0.43	* ns ** *
3L:18149038	2	T->C	0.044 (D)	0.1 (D)	0.0052	0.014	-0.43	* ns ** *
3L:18149676	638	T->A	0.049 (D)	0.21 (D)	0.0091	0.086	-0.41	* ns ** ns
3L:18183797	34121	C->T	0.031 (D)	0.056 (D)	0.0051	0.013	-0.43	* ns ** *
3L:18183806	9	C->A	0.039 (D)	0.077 (D)	0.0065	0.027	-0.42	* ns ** *
3L:18199996	16190	A->AC	0.044 (D)	0.084 (D)	0.0075	0.044	-0.42	* ns ** *
3L:18260563	60567	TAA->T	0.042 (D)	0.078 (D)	0.014	0.46	-0.39	* ns * ns
3L:19025014	764451	G->A	0.039 (D)	0.077 (D)	0.0069	0.032	-0.42	* ns ** *
3L:21139847	2114833	A->C	0.081 (D)	0.2 (D)	0.025	0.0012	-0.58	ns ns * **
3L:21399681	259834	CAA->C	0.036 (D)	0.11 (D)	0.0069	0.033	-0.46	* ns ** *
3L:22095468	695787	A->C	1 (R)	0.8 (A)	0.0013	0.0059	0.38	ns ns ** **
3L:22908971	813503	T->TC	0.92 (R)	0.53 (R)	0.029	0.0014	0.42	ns ns * **
3L:24129153	1220182	T->A	0.98 (R)	0.74 (R)	0.021	0.0011	0.39	ns ns * **
3L:25627853	1498700	A->AGGTGTTTAC...	0.041 (D)	0.035 (D)	0.0066	0.027	-0.42	* * ** * <<<
3L:27150870	1523017	G->GATATAGATA...	0.22 (D)	0.034 (D)	0.011	0.16	-0.46	ns * * ns
3L:27447534	296664	TTTATTATTT...->T	0.042 (A)	0.086 (A)	0.0079	0.051	-0.3	* ns ** ns
3R:752368	NA	A->AC	0.044 (D)	0.25 (D)	0.0056	0.017	-0.44	* ns ** *
3R:2036945	1284577	*->ATATATAT	0.061 (A)	0.017 (A)	0.029	1	0.38	ns * * ns
3R:4472176	2435231	T->TG	0.99 (R)	0.82 (R)	0.0036	0.0074	0.37	ns ns ** **
3R:4484065	11889	C->G	1 (R)	0.99 (R)	0.0029	0.0065	0.43	ns ns ** **
3R:4845396	361331	A->C	0.99 (R)	0.82 (R)	0.0025	0.0063	0.38	ns ns ** **
3R:4845397	1	A->C	0.99 (R)	0.82 (R)	0.0026	0.0063	0.38	ns ns ** **
3R:5104411	259014	G->T	0.43 (R)	0.29 (R)	0.094	0.0036	0.4	ns ns ns **
3R:5896123	791712	T->A	0.15 (A)	0.012 (A)	0.005	0.012	0.37	ns * ** *
3R:5914820	18697	C->A	0.94 (R)	0.74 (R)	0.0055	0.00026	0.43	ns ns ** ***
3R:5914823	3	G->C	0.96 (R)	0.8 (R)	0.066	0.0024	0.41	ns ns ns **
3R:6433092	518269	*->AAAC	0.028 (D)	0.091 (D)	0.0034	0.0072	-0.65	* ns ** **
3R:7312025	878933	AGT->A	0.92 (R)	0.71 (R)	0.013	0.0028	0.4	ns ns * **
3R:8052585	740560	CATTAAA->C	0.049 (D)	0.091 (D)	0.0078	0.049	-0.42	* ns ** *
3R:8107261	54676	C->CA	0.023 (D)	0.044 (D)	0.029	0.0015	-0.5	* * * ** <<<
3R:8245199	137938	A->G	0.88 (R)	0.51 (R)	0.022	0.0011	0.39	ns ns * **
3R:8278042	32843	A->G	0.81 (R)	0.41 (R)	0.032	0.0044	0.38	ns ns * **
3R:8294084	16042	C->CA	0.96 (R)	0.65 (R)	0.0035	0.0074	0.36	ns ns ** **
3R:8350051	55967	GA->G	0.022 (D)	0.092 (D)	0.021	0.0036	-0.45	* ns * **
3R:8392948	42897	T->C	0.047 (D)	0.11 (D)	0.0063	0.024	-0.43	* ns ** *
3R:8444368	51420	C->A	0.98 (R)	0.77 (R)	0.0036	0.0075	0.38	ns ns ** **
3R:8513116	68748	A->G	0.044 (D)	0.086 (D)	0.0083	0.062	-0.41	* ns ** ns
3R:8600370	87254	C->G	0.86 (R)	0.47 (R)	0.03	0.0017	0.39	ns ns * **
3R:8648671	48301	T->G	0.98 (R)	0.77 (A)	0.077	0.0028	0.39	ns ns ns **
3R:8812592	163921	C->A	0.44 (R)	0.14 (R)	0.022	0.0011	0.39	ns ns * **
3R:8850095	37503	G->A	0.76 (R)	0.36 (R)	0.0034	0.007	0.36	ns ns ** **
3R:8892013	41918	C->A	0.97 (R)	0.68 (R)	0.0033	0.0067	0.37	ns ns ** **
3R:8989710	97697	AAGCGGCAGT->A	0.044 (D)	0.084 (D)	0.0059	0.013	-0.41	* ns ** *
pum start: 3R:9066343
3R:9079549	89839	A->C	0.06 (D)	0.03 (D)	0.0057	0.017	-0.46	ns * ** *
3R:9079556	7	C->T	0.0084 (D)	0.0049 (D)	0.014	0.00065	-0.52	** ** * *** <<<
3R:9088917	9361	C->T	0.98 (R)	0.74 (R)	0.0038	0.0076	0.37	ns ns ** **
3R:9116212	27295	C->G	0.039 (D)	0.084 (D)	0.0048	0.011	-0.44	* ns ** *
3R:9135030	18818	A->AG	0.99 (R)	0.77 (R)	0.0039	0.0078	0.37	ns ns ** **
3R:9160771	25741	T->A	0.97 (R)	0.69 (R)	0.00093	0.0058	0.37	ns ns *** **
3R:9161914	1143	A->G	0.96 (R)	0.63 (R)	0.0024	0.0062	0.37	ns ns ** **
3R:9162602	688	A->AT	1 (R)	0.97 (R)	0.0024	0.0063	0.44	ns ns ** **
3R:9175942	13340	G->A	0.79 (R)	0.39 (R)	0.067	0.0024	0.38	ns ns ns **
3R:9213853	37911	G->A	0.98 (R)	0.77 (R)	0.0033	0.0068	0.38	ns ns ** **
3R:9221763	7910	C->T	1 (A)	0.55 (A)	0.033	0.0044	0.38	ns ns * **
3R:9228037	6274	A->AATTTTACTC...	0.98 (R)	0.72 (R)	0.0018	0.0048	0.37	ns ns ** **
pum end: 3R:9237682
3R:9243052	15015	A->C	0.83 (R)	0.44 (R)	0.0024	0.0017	0.38	ns ns ** **
3R:9243071	19	T->A	0.79 (R)	0.39 (R)	0.0012	0.0029	0.38	ns ns ** **
3R:9275230	32159	G->A	0.96 (R)	0.66 (R)	0.0036	0.0075	0.37	ns ns ** **
3R:9480490	205260	A->G	0.85 (R)	0.46 (R)	0.0034	0.0069	0.38	ns ns ** **
3R:9483445	2955	C->T	0.039 (D)	0.077 (D)	0.0044	0.0095	-0.44	* ns ** **
3R:9488628	5183	A->T	0.98 (R)	0.74 (R)	0.0029	0.0064	0.37	ns ns ** **
3R:9499480	10852	A->T	0.98 (R)	0.72 (R)	0.0039	0.0078	0.37	ns ns ** **
3R:9503734	4254	A->T	0.76 (R)	0.38 (R)	0.1	0.0039	0.37	ns ns ns **
3R:9503736	2	A->C	0.76 (R)	0.38 (R)	0.11	0.0039	0.37	ns ns ns **
3R:9616439	112703	C->CT	0.032 (D)	0.084 (D)	0.0061	0.022	-0.43	* ns ** *
3R:9621322	4883	GAA->G	0.042 (D)	0.092 (D)	0.017	0.0046	-0.45	* ns * **
3R:9672673	51351	G->T	0.97 (R)	0.68 (R)	0.0039	0.0078	0.37	ns ns ** **
3R:9738067	65394	A->G	0.51 (R)	0.2 (R)	0.011	0.00053	0.39	ns ns * ***
3R:9764657	26590	T->C	0.031 (D)	0.087 (D)	0.0032	0.0068	-0.44	* ns ** **
3R:9853392	88735	A->C	0.99 (R)	0.81 (R)	0.0035	0.0074	0.37	ns ns ** **
3R:9876687	23295	A->AGTGTAAATG...	0.044 (D)	0.076 (D)	0.0063	0.024	-0.43	* ns ** *
3R:9946958	70271	C->T	0.68 (R)	0.28 (R)	0.055	0.0023	0.36	ns ns ns **
3R:10132506	185548	A->C	0.84 (R)	0.44 (R)	0.0054	0.0021	0.38	ns ns ** **
3R:10150494	17988	T->G	0.96 (R)	0.61 (R)	0.0033	0.0069	0.37	ns ns ** **
3R:10163268	12774	A->G	0.98 (R)	0.72 (R)	0.088	0.0032	0.38	ns ns ns **
3R:10355994	192726	A->T	0.97 (R)	0.68 (R)	0.0023	0.0062	0.37	ns ns ** **
3R:10444296	88302	C->T	0.042 (D)	0.18 (D)	0.0048	0.011	-0.43	* ns ** *
3R:10503078	58782	A->T	0.98 (R)	0.77 (R)	0.0037	0.0076	0.37	ns ns ** **
3R:10515087	12009	A->G	0.98 (R)	0.77 (R)	0.0038	0.0077	0.37	ns ns ** **
3R:10628478	113391	T->TAG	0.72 (R)	0.41 (R)	0.0036	6.1e-05	0.45	ns ns ** ****
3R:10679754	51276	C->T	0.044 (D)	0.084 (D)	0.0054	0.015	-0.44	* ns ** *
3R:10713618	33864	G->T	0.038 (D)	0.075 (D)	0.004	0.0081	-0.44	* ns ** **
3R:10714601	983	T->A	0.96 (R)	0.66 (R)	0.0036	0.0075	0.38	ns ns ** **
3R:10721281	6680	C->A	0.039 (D)	0.11 (D)	0.0067	0.029	-0.43	* ns ** *
3R:10739328	18047	T->C	0.98 (R)	0.68 (A)	0.079	0.003	0.38	ns ns ns **
3R:10759922	20594	T->A	0.036 (D)	0.07 (D)	0.047	0.0059	-0.44	* ns * **
3R:11007702	247780	CT->C	0.35 (R)	0.11 (R)	0.0078	0.00033	0.4	ns ns ** ***
3R:11019923	12221	A->ATATG	0.0095 (D)	0.021 (D)	0.15	0.0053	-0.45	** * ns **
3R:11019925	2	*->ATGT	0.019 (D)	0.033 (D)	0.0063	0.023	-0.42	* * ** * <<<
3R:11074293	54368	C->T	0.044 (D)	0.084 (D)	0.0047	0.011	-0.43	* ns ** *
3R:11110617	36324	C->CTGGCTGGA	1 (A)	0.97 (R)	0.023	0.0012	0.44	ns ns * **
3R:11114539	3922	A->T	0.96 (R)	0.66 (R)	0.003	0.0067	0.38	ns ns ** **
3R:11126464	11925	C->T	0.98 (R)	0.55 (A)	0.018	0.00094	0.39	ns ns * ***
3R:11133477	7013	T->G	0.56 (R)	0.23 (R)	0.068	0.0025	0.38	ns ns ns **
3R:11133481	4	G->A	0.56 (R)	0.23 (R)	0.069	0.0025	0.38	ns ns ns **
3R:11134353	872	C->T	0.79 (R)	0.38 (R)	0.012	0.0027	0.38	ns ns * **
3R:11136314	1961	A->G	0.94 (R)	0.73 (R)	0.022	0.0012	0.42	ns ns * **
3R:11162288	25974	A->C	0.98 (R)	0.77 (R)	0.012	0.0044	0.38	ns ns * **
3R:11162860	572	C->CAAT	0.14 (R)	0.039 (R)	0.0045	0.01	0.35	ns * ** **
3R:11167661	4801	G->A	0.98 (R)	0.77 (R)	0.11	0.0042	0.38	ns ns ns **
3R:11293806	126145	C->A	0.036 (D)	0.068 (D)	0.0066	0.028	-0.43	* ns ** *
3R:11371556	77750	C->A	0.95 (R)	0.64 (R)	0.0034	0.0072	0.37	ns ns ** **
3R:11450411	78855	A->G	0.042 (D)	0.092 (D)	0.0053	0.014	-0.43	* ns ** *
3R:11477533	27122	T->A	0.048 (D)	0.11 (D)	0.0048	0.011	-0.43	* ns ** *
3R:11500219	22686	A->C	0.074 (D)	0.11 (D)	0.0035	0.0068	-0.44	ns ns ** **
3R:11618524	118305	A->G	0.97 (R)	0.68 (R)	0.0034	0.0071	0.37	ns ns ** **
3R:11618532	8	T->A	0.96 (R)	0.66 (R)	0.031	0.0043	0.37	ns ns * **
3R:11683238	64706	A->G	0.96 (R)	0.67 (R)	0.045	0.002	0.38	ns ns * **
3R:11691732	8494	A->T	0.036 (D)	0.077 (D)	0.0043	0.009	-0.42	* ns ** **
3R:11720087	28355	C->G	0.042 (D)	0.084 (D)	0.0021	0.006	-0.43	* ns ** **
3R:11760345	40258	A->G	0.96 (R)	0.6 (R)	0.012	0.0027	0.38	ns ns * **
3R:11831160	70815	TTC->T	0.025 (D)	0.041 (D)	0.0071	0.035	-0.42	* * ** * <<<
3R:11837267	6107	T->A	0.044 (D)	0.086 (D)	0.007	0.033	-0.42	* ns ** *
3R:11925062	87795	ATTGTTGT->A	0.81 (R)	0.39 (R)	0.0037	0.0075	0.37	ns ns ** **
3R:11991173	66111	T->TA	0.85 (R)	0.46 (R)	0.032	0.0018	0.4	ns ns * **
3R:12027987	36814	G->T	0.98 (R)	0.77 (R)	0.0038	0.0077	0.37	ns ns ** **
3R:12102959	74972	G->A	0.34 (R)	0.082 (R)	0.024	0.0012	0.36	ns ns * **
3R:12131078	28119	G->T	1 (A)	0.73 (R)	0.0082	0.0023	0.4	ns ns ** **
3R:12180331	49253	T->C	0.049 (D)	0.087 (D)	0.0045	0.0099	-0.43	* ns ** **
3R:12187595	7264	C->A	0.98 (R)	0.56 (A)	0.027	0.0013	0.39	ns ns * **
3R:12187621	26	G->T	0.99 (R)	0.66 (A)	0.052	0.0023	0.39	ns ns ns **
3R:12214907	27286	A->G	0.05 (D)	0.096 (D)	0.0068	0.024	-0.42	* ns ** *
3R:12226772	11865	A->AGCATCAGAA...	0.047 (D)	0.1 (D)	0.006	0.02	-0.43	* ns ** *
3R:12226996	224	A->G	0.033 (D)	0.1 (D)	0.0042	0.0086	-0.43	* ns ** **
3R:12248013	21017	G->C	0.99 (R)	0.8 (R)	0.0035	0.007	0.38	ns ns ** **
3R:12257267	9254	C->T	0.049 (D)	0.091 (D)	0.0048	0.011	-0.43	* ns ** *
3R:12390542	133275	A->AGT	0.99 (R)	0.8 (R)	0.003	0.0066	0.38	ns ns ** **
3R:12411307	20765	T->C	0.049 (D)	0.091 (D)	0.0071	0.035	-0.42	* ns ** *
3R:12418661	7354	A->G	0.96 (R)	0.68 (R)	0.0012	0.0029	0.38	ns ns ** **
3R:12418676	15	T->C	0.97 (R)	0.74 (R)	0.0036	0.0076	0.37	ns ns ** **
3R:12540514	121838	A->G	0.87 (R)	0.65 (R)	0.00085	0.0033	0.49	ns ns *** **
3R:12596477	55963	C->T	0.72 (R)	0.35 (R)	0.05	0.0022	0.39	ns ns ns **
3R:12638073	41596	CG->C	0.98 (R)	0.77 (R)	0.0037	0.0076	0.37	ns ns ** **
3R:12639155	1082	G->A	1 (R)	0.94 (R)	0.0028	0.0064	0.38	ns ns ** **
3R:12704277	65122	T->C	0.96 (R)	0.66 (R)	0.0035	0.0073	0.37	ns ns ** **
3R:12706322	2045	C->T	0.96 (R)	0.68 (R)	0.027	0.0039	0.39	ns ns * **
3R:12714927	8605	C->G	0.056 (D)	0.12 (D)	0.0031	0.0066	-0.43	ns ns ** **
3R:12732781	17854	A->G	0.039 (D)	0.075 (D)	0.0057	0.017	-0.43	* ns ** *
3R:12757750	24969	G->GTT	0.95 (R)	0.58 (R)	0.0037	0.0076	0.37	ns ns ** **
3R:12774935	17185	A->T	0.92 (R)	0.53 (R)	0.0029	0.0018	0.4	ns ns ** **
3R:12800012	25077	G->A	0.83 (R)	0.44 (R)	0.0022	0.0062	0.37	ns ns ** **
3R:12819927	19915	A->C	0.99 (R)	0.84 (R)	0.0034	0.0072	0.38	ns ns ** **
3R:12879335	59408	A->G	0.047 (D)	0.13 (D)	0.007	0.033	-0.43	* ns ** *
3R:12910120	30785	C->A	0.048 (D)	0.19 (D)	0.006	0.021	-0.43	* ns ** *
3R:12910132	12	G->T	0.048 (D)	0.19 (D)	0.006	0.021	-0.43	* ns ** *
3R:12966854	56722	C->A	0.022 (D)	0.045 (D)	0.08	0.0031	-0.45	* * ns **
3R:12966855	1	T->C	0.022 (D)	0.045 (D)	0.0043	0.0031	-0.45	* * ** ** <<<
3R:12972710	5855	A->ATATATACAG...	0.83 (R)	0.48 (R)	0.052	0.0023	0.41	ns ns ns **
3R:12977629	4919	C->A	0.039 (D)	0.077 (D)	0.002	0.0061	-0.44	* ns ** **
3R:12977632	3	T->C	0.047 (D)	0.1 (D)	0.0049	0.012	-0.43	* ns ** *
3R:13040661	63029	A->G	0.98 (R)	0.77 (R)	0.086	0.0032	0.38	ns ns ns **
3R:13053996	13335	A->T	0.036 (D)	0.07 (D)	0.005	0.012	-0.44	* ns ** *
3R:13083269	29273	TATA->T	0.048 (D)	0.11 (D)	0.0051	0.012	-0.43	* ns ** *
3R:13170553	87284	C->T	1 (R)	0.68 (A)	0.019	0.001	0.39	ns ns * **
3R:13175423	4870	G->A	0.81 (R)	0.41 (R)	0.073	0.0028	0.37	ns ns ns **
3R:13277352	101929	A->G	0.86 (R)	0.49 (R)	0.0034	0.007	0.37	ns ns ** **
3R:13292557	15205	A->G	0.98 (R)	0.75 (R)	0.0026	0.0063	0.38	ns ns ** **
3R:13301280	8723	C->G	0.95 (R)	0.66 (R)	0.0035	0.0068	0.37	ns ns ** **
3R:13323997	22717	A->G	0.98 (R)	0.75 (R)	0.0019	0.006	0.38	ns ns ** **
3R:13341532	17535	A->G	0.043 (D)	0.084 (D)	0.0053	0.014	-0.43	* ns ** *
3R:13372374	30842	C->CAGCAGCAAC...	0.042 (D)	0.092 (D)	0.095	0.0036	-0.45	* ns ns **
3R:13403906	31532	A->C	0.036 (D)	0.077 (D)	0.0057	0.017	-0.43	* ns ** *
3R:13460243	56337	C->T	0.044 (D)	0.086 (D)	0.0053	0.014	-0.43	* ns ** *
3R:13462332	2089	G->A	0.067 (D)	0.15 (D)	0.0034	0.0067	-0.42	ns ns ** **
3R:13478474	16142	C->T	0.05 (D)	0.13 (D)	0.0044	0.0094	-0.44	* ns ** **
3R:13482578	4104	A->C	0.81 (R)	0.4 (R)	0.016	0.00068	0.4	ns ns * ***
3R:13482579	1	T->C	0.53 (R)	0.2 (R)	0.0059	0.00031	0.41	ns ns ** ***
3R:13498950	16371	T->C	0.92 (R)	0.61 (R)	0.0029	0.0065	0.46	ns ns ** **
3R:13514270	15320	C->T	0.99 (R)	0.8 (R)	0.0033	0.0067	0.38	ns ns ** **
3R:13534781	20511	*->T	0.1 (A)	0.015 (A)	0.027	1	0.39	ns * * ns
3R:13564948	30167	G->A	0.98 (R)	0.72 (R)	0.0028	0.0064	0.37	ns ns ** **
3R:13596413	31465	A->AT	0.036 (D)	0.047 (D)	0.0086	0.07	-0.41	* * ** ns
3R:13615381	18968	G->A	0.042 (D)	0.19 (D)	0.0073	0.038	-0.42	* ns ** *
3R:13621111	5730	T->A	0.044 (D)	0.17 (D)	0.0058	0.018	-0.43	* ns ** *
3R:13621114	3	C->A	0.044 (D)	0.17 (D)	0.0058	0.018	-0.43	* ns ** *
3R:13625362	4248	T->G	0.83 (R)	0.73 (R)	0.0038	0.0077	0.36	ns ns ** **
3R:13627218	1856	C->T	0.98 (R)	0.74 (R)	0.0032	0.0068	0.37	ns ns ** **
3R:13703856	76638	A->T	0.046 (D)	0.18 (D)	0.0053	0.014	-0.43	* ns ** *
3R:13703857	1	C->T	0.046 (D)	0.18 (D)	0.0053	0.014	-0.43	* ns ** *
3R:13711507	7650	T->C	0.049 (D)	0.11 (D)	0.0047	0.011	-0.43	* ns ** *
3R:13753119	41612	A->G	0.82 (R)	0.44 (R)	0.003	0.0067	0.37	ns ns ** **
3R:13785927	32808	C->CGCA	0.033 (D)	0.088 (D)	0.0073	0.039	-0.42	* ns ** *
3R:13840791	54864	A->C	0.031 (D)	0.087 (D)	0.016	0.0046	-0.43	* ns * **
3R:13868303	27512	*->T	0.0095 (A)	0.044 (A)	0.0036	0.0075	-0.28	** * ** ** <<<
3R:13879156	10853	A->C	0.82 (R)	0.44 (R)	0.084	0.0031	0.38	ns ns ns **
3R:13882165	3009	A->AGATGGGGT	0.95 (R)	0.64 (R)	0.0023	0.0062	0.37	ns ns ** **
3R:13888502	6337	GATC->G	0.98 (R)	0.65 (A)	5.8e-05	0.0023	0.38	ns ns **** **
3R:13897154	8652	T->*	0.34 (A)	0.018 (A)	0.0035	0.0074	0.37	ns * ** **
3R:13927368	30214	A->T	0.03 (D)	0.064 (D)	0.017	0.00089	-0.46	* ns * ***
3R:13927377	9	C->G	0.03 (D)	0.073 (D)	0.02	0.0011	-0.44	* ns * **
3R:13928080	703	C->G	0.49 (R)	0.19 (R)	0.0095	0.0024	0.37	ns ns ** **
3R:13938601	10521	C->*	0.033 (D)	0.24 (D)	0.0054	0.015	-0.44	* ns ** *
3R:13938602	1	G->GAAAA	0.033 (D)	0.24 (D)	0.0054	0.015	-0.44	* ns ** *
3R:13958832	20230	G->GA	0.042 (D)	0.089 (D)	0.0048	0.012	-0.42	* ns ** *
3R:14016017	57185	G->C	1 (R)	0.81 (R)	0.0029	0.0065	0.39	ns ns ** **
3R:14058388	42371	T->A	0.031 (D)	0.12 (D)	0.0053	0.014	-0.43	* ns ** *
3R:14058400	12	C->A	0.039 (D)	0.11 (D)	0.0072	0.036	-0.42	* ns ** *
3R:14120603	62203	A->C	0.041 (D)	0.056 (D)	0.0032	0.0067	-0.43	* ns ** **
3R:14139310	18707	A->G	0.76 (R)	0.37 (R)	0.045	0.002	0.38	ns ns * **
3R:14140518	1208	A->C	0.79 (R)	0.41 (R)	0.016	0.00079	0.39	ns ns * ***
3R:14144685	4167	G->A	0.039 (D)	0.075 (D)	0.0053	0.014	-0.43	* ns ** *
3R:14167073	22388	C->T	0.047 (D)	0.095 (D)	0.0055	0.016	-0.43	* ns ** *
3R:14175643	8570	G->T	0.98 (R)	0.74 (R)	0.0037	0.0076	0.38	ns ns ** **
3R:14287229	111586	C->T	0.98 (R)	0.72 (R)	0.098	0.0037	0.39	ns ns ns **
3R:14361896	74667	C->T	0.031 (D)	0.073 (D)	0.0048	0.0086	-0.45	* ns ** **
3R:14361897	1	T->G	0.031 (D)	0.073 (D)	0.0042	0.0087	-0.44	* ns ** **
3R:14393588	31691	A->G	0.036 (D)	0.07 (D)	0.096	0.0068	-0.44	* ns ns **
3R:14439821	46233	G->GA	0.54 (R)	0.2 (R)	0.0034	0.0071	0.38	ns ns ** **
3R:14462840	23019	GAAAA->GAAA	0.031 (D)	0.17 (D)	0.0059	0.019	-0.43	* ns ** *
3R:14470542	7702	C->CA	0.043 (D)	0.057 (D)	0.0042	0.0083	-0.44	* ns ** **
3R:14486752	16210	C->T	0.46 (R)	0.17 (R)	0.00022	0.0016	0.38	ns ns *** **
3R:14505276	18524	T->G	0.79 (R)	0.38 (R)	0.0077	0.0023	0.38	ns ns ** **
3R:14524483	19207	G->A	0.049 (D)	0.084 (D)	0.0058	0.017	-0.44	* ns ** *
3R:14616226	91743	T->C	0.79 (R)	0.44 (R)	0.018	0.0032	0.38	ns ns * **
3R:14616261	35	C->CA	0.84 (R)	0.47 (R)	0.00084	0.002	0.39	ns ns *** **
3R:14616270	9	G->A	0.84 (R)	0.47 (R)	0.0054	0.002	0.39	ns ns ** **
3R:14616276	6	T->A	0.82 (R)	0.44 (R)	0.0013	0.0012	0.39	ns ns ** **
3R:14616285	9	A->C	0.84 (R)	0.47 (R)	0.0049	0.0019	0.39	ns ns ** **
3R:14669048	52763	T->C	1 (R)	0.88 (R)	0.0033	0.0069	0.38	ns ns ** **
3R:14721184	52136	T->G	0.97 (R)	0.68 (R)	0.0038	0.0078	0.37	ns ns ** **
3R:14729263	8079	G->A	0.027 (D)	0.066 (D)	0.0045	0.01	-0.44	* ns ** *
3R:14770856	41593	T->A	0.42 (A)	0.24 (R)	0.077	0.0029	0.35	ns ns ns **
3R:14797926	27070	T->C	0.049 (D)	0.11 (D)	0.0068	0.03	-0.42	* ns ** *
3R:14822461	24535	A->G	0.049 (D)	0.087 (D)	0.0053	0.014	-0.44	* ns ** *
3R:14822469	8	G->A	0.049 (D)	0.087 (D)	0.0053	0.014	-0.44	* ns ** *
3R:14840408	17939	T->TCGCTGG	0.58 (R)	0.25 (R)	0.0029	0.0065	0.37	ns ns ** **
3R:14959268	118860	AT->A	0.44 (A)	0.019 (A)	0.027	1	0.39	ns * * ns
3R:14959273	5	T->C	0.44 (A)	0.019 (A)	0.027	1	0.39	ns * * ns
3R:14959277	4	G->C	0.67 (A)	0.039 (A)	0.035	1	0.38	ns * * ns
3R:14959279	2	ACT->A	0.44 (A)	0.019 (A)	0.027	1	0.39	ns * * ns
3R:14959286	7	T->TG	0.44 (A)	0.019 (A)	0.027	1	0.39	ns * * ns
3R:14968498	9212	T->G	0.027 (D)	0.048 (D)	0.0046	0.01	-0.44	* * ** * <<<
3R:14968506	8	G->T	0.044 (D)	0.077 (D)	0.0056	0.017	-0.43	* ns ** *
3R:14968519	13	G->A	0.045 (D)	0.077 (D)	0.0061	0.022	-0.43	* ns ** *
3R:15012864	44345	T->A	0.042 (D)	0.15 (D)	0.0056	0.016	-0.43	* ns ** *
3R:15023374	10510	T->C	0.064 (D)	0.14 (D)	0.0028	0.0064	-0.44	ns ns ** **
3R:15125530	102156	T->G	0.024 (D)	0.033 (D)	0.042	0.0018	-0.45	* * * ** <<<
3R:15125554	24	A->G	0.042 (D)	0.056 (D)	0.0038	0.0077	-0.43	* ns ** **
3R:15126269	715	GCTGA->G	0.97 (R)	0.75 (R)	0.0023	0.0062	0.37	ns ns ** **
3R:15139257	12988	G->C	0.047 (D)	0.11 (D)	0.0058	0.018	-0.43	* ns ** *
3R:15172298	33041	*->CAG	0.013 (A)	0.0018 (A)	0.012	0.21	0.43	* ** * ns
3R:15220593	48295	C->T	0.8 (R)	0.42 (R)	0.0034	0.0069	0.37	ns ns ** **
3R:15497221	276628	G->A	0.98 (R)	0.73 (A)	0.0044	0.0031	0.38	ns ns ** **
3R:15600713	103492	TCACA->TCA	0.037 (D)	0.099 (D)	0.11	0.004	-0.45	* ns ns **
3R:15783287	182574	*->ACATGTG	0.018 (A)	0.043 (A)	0.013	0.0028	-0.3	* * * ** <<<
3R:15783322	35	G->A	0.88 (A)	0.59 (A)	0.015	0.00067	0.4	ns ns * ***
3R:15783333	11	T->A	0.81 (R)	0.46 (R)	0.098	0.0037	0.38	ns ns ns **
3R:16013284	229951	A->ATT	0.99 (R)	0.72 (R)	0.0035	0.0069	0.37	ns ns ** **
3R:16035902	22618	T->TCCTCCA	0.67 (A)	0.11 (A)	0.097	0.0036	0.35	ns ns ns **
3R:16088659	52757	G->T	1 (A)	0.95 (R)	0.0059	0.0021	0.41	ns ns ** **
3R:16914904	826245	G->T	0.023 (A)	0.21 (A)	0.024	1	-0.21	* ns * ns
3R:17723108	808204	CTA->C	1 (A)	0.97 (A)	0.0037	0.0076	0.39	ns ns ** **
3R:17768183	45075	GGT->G	1 (A)	0.9 (A)	0.099	0.0037	0.37	ns ns ns **
3R:17855632	87449	A->C	0.11 (A)	0.12 (A)	0.011	0.0006	0.34	ns ns * ***
3R:17858875	3243	A->G	1 (A)	0.65 (A)	0.0038	0.0076	0.37	ns ns ** **
3R:18634603	775728	CAAAAAAAAA...->C	0.019 (D)	0.023 (D)	0.005	0.012	-0.46	* * ** * <<<
3R:19061324	426721	G->A	1 (A)	0.99 (A)	0.0021	0.0061	0.38	ns ns ** **
3R:19807055	745731	A->G	0.05 (D)	0.2 (D)	0.056	0.0064	-0.58	* ns ns **
3R:20935107	1128052	T->C	0.15 (D)	0.15 (D)	0.016	0.00082	-0.72	ns ns * ***
3R:21112672	177565	C->CTAT	1 (A)	0.99 (A)	0.0035	0.0073	0.39	ns ns ** **
3R:21132771	20099	C->T	0.046 (D)	0.37 (D)	0.028	1	-0.41	* ns * ns
3R:21463048	330277	A->T	1 (R)	0.81 (A)	0.0032	0.0067	0.37	ns ns ** **
3R:21986251	523203	GTTATCTGGA...->G	1 (A)	0.98 (A)	0.0028	0.0064	0.38	ns ns ** **
3R:23214296	1228045	*->T	0.12 (A)	0.033 (A)	0.034	1	0.29	ns * * ns
3R:23214297	1	*->T	0.13 (A)	0.033 (A)	0.035	1	0.29	ns * * ns
3R:23640635	426338	C->G	1 (A)	0.63 (A)	0.0018	0.006	0.38	ns ns ** **
3R:25166432	1525797	ACAAAGAGTG...->*	0.023 (A)	0.0044 (A)	0.017	0.94	0.38	* ** * ns
3R:25532557	366125	TC->*	0.044 (A)	0.04 (A)	0.0077	0.046	-0.28	* * ** * <<<
3R:25532560	3	AG->*	0.039 (A)	0.051 (A)	0.0064	0.025	-0.29	* ns ** *
3R:25871992	339432	A->G	1 (D)	0.99 (A)	0.0036	0.0075	0.43	ns ns ** **
3R:25926996	55004	*->A	0.043 (A)	0.15 (A)	0.026	1	-0.23	* ns * ns
3R:26594183	667187	A->T	1 (A)	0.93 (A)	0.0029	0.0066	0.42	ns ns ** **
3R:26800894	206711	C->CA	1 (A)	0.3 (A)	0.091	0.0033	0.39	ns ns ns **
3R:26899022	98128	A->T	0.98 (D)	0.93 (A)	0.018	0.00091	0.46	ns ns * ***
3R:27845281	946259	*->A	0.048 (A)	0.0054 (A)	0.015	0.54	0.36	* ** * ns
3R:28012737	167456	*->T	0.096 (A)	0.0081 (A)	0.0038	0.0029	0.41	ns ** ** **
3R:28780164	767427	C->*	0.056 (D)	0.12 (D)	0.098	0.0037	-0.45	ns ns ns **
3R:29390312	610148	C->CA	1 (R)	0.58 (A)	0.0019	0.006	0.37	ns ns ** **
3R:29446065	55753	T->C	0.38 (D)	0.23 (D)	0.0097	0.00051	-0.76	ns ns ** ***
3R:29446105	40	A->T	0.86 (D)	0.61 (D)	0.028	0.004	-0.73	ns ns * **
3R:29582142	136037	A->C	0.13 (A)	0.033 (A)	0.011	0.0024	0.35	ns * * **
3R:29650527	68385	*->G	0.017 (A)	0.084 (A)	0.031	1	-0.24	* ns * ns
3R:30261232	610705	AG->*	0.037 (A)	0.2 (A)	0.045	1	0.16	* ns * ns
3R:30293612	32380	T->*	0.064 (A)	0.038 (A)	0.03	1	0.32	ns * * ns
3R:30293736	124	C->T	0.026 (D)	0.063 (D)	0.0048	0.0043	-0.46	* ns ** **
3R:30309614	15878	T->C	0.92 (A)	0.58 (A)	0.00078	2.2e-05	0.44	ns ns *** ****
3R:30363874	54260	C->T	0.028 (D)	0.055 (D)	0.00026	0.0027	-0.44	* ns *** **
3R:30383740	19866	G->C	1 (R)	0.87 (A)	0.073	0.0028	0.4	ns ns ns **
3R:30383771	31	C->T	0.99 (A)	0.94 (R)	0.011	0.00054	0.41	ns ns * ***
3R:30882472	498701	T->C	1 (A)	0.51 (A)	0.0027	0.0064	0.36	ns ns ** **
3R:30931857	49385	A->T	1 (A)	0.83 (A)	0.0036	0.0076	0.36	ns ns ** **
3R:31084211	152354	CAAAAAAAAA->C	0.056 (D)	0.14 (D)	0.098	0.0037	-0.45	ns ns ns **
3R:31420619	336408	*->CATCATCATC...	0.59 (A)	0.014 (A)	0.034	1	0.36	ns * * ns
NW_001844969.1:10703	NA	*->AAAAT	0.016 (A)	0.0048 (A)	0.027	1	0.39	* ** * ns
